# Supplementary material for: The extremely halotolerant black yeast Hortaea werneckii - a model for intraspecific hybridization in clonal fungi
Source: IMA Fungus. 2019 Jul 8;10:10. doi: 10.1186/s43008-019-0007-5 (PMC7325687; doi:10.1186/s43008-019-0007-5)
Supplement: Supplementary file 1 — Table S1. Genome mining for ITS and D1/D2 rDNA sequences. The number of reads with a sequence identical to the reference sequence of the strain EXF-225 (ref.) and number of reads with an alternative sequence (alt) are shown. Table S2. Halotolerance of the Hortaea werneckii strains over 9 weeks on malt extract agar without and with added 5, 10, 15, 20, 25, and 30% NaCl. Table S3. Growth of the Hortaea werneckii at different temperatures (5, 15, 25, 37 °C) on solid malt extract agar without and with added 10% NaCl. Table S4. Growth of the Hortaea werneckii strains on the different culture media. Table S5. Conidia and hyphae measurements for the Hortaea werneckii strains after 2 weeks of incubation on oatmeal agar at 25 °C. Table S6. Carbon and nitrogen assimilation for the Hortaea werneckii strains. Table S7. Nitrogen assimilation for the Hortaea werneckii strains. Table S8. Proteolytic (casein, gelatine) and lipolytic (esterase) enzymes of the Hortaea werneckii strains grown on solid media at 25 °C and 37 °C, and with addition of 0, 5, and 10% NaCl. (XLSX 64 kb) [file 43008_2019_7_MOESM1_ESM.xlsx]

## Sheet: Supplemental_S1
Table S1. Genome mining for ITS and D1/D2 rDNA sequences. Presented are number of reads with a sequence, identical to the reference sequence of the strain EXF-225 (ref.) and number of reads with an alternative sequence (alt).
Reference EXF-225	Position	Reference sequence	Alternative sequence	EXF-10513	EXF-10513	EXF-120	EXF-120	EXF-151T	EXF-151T	EXF-171	EXF-171	EXF-2682	EXF-2682	EXF-2788	EXF-2788	EXF-562	EXF-562	EXF-6651	EXF-6651	EXF-6654	EXF-6654	EXF-6656	EXF-6656	EXF-6669	EXF-6669	EXF-4028 H. thailandica	EXF-4028 H. thailandica
				ref.	alt.	ref.	alt.	ref.	alt.	ref.	alt.	ref.	alt.	ref.	alt.	ref.	alt.	ref.	alt.	ref.	alt.	ref.	alt.	ref.	alt.	ref.	alt.
LSU	12	A	G	164	0	148	0	264	0	226	0	507	0	178	0	246	1	161	0	0	236	197	0	191	0	262	0
LSU	63	T	C	633	0	486	0	1010	0	805	0	0	1713	631	1	867	0	589	0	921	0	739	0	716	0	1000	0
LSU	90	T	G	889	0	661	0	1359	0	1099	0	2421	1	889	0	1220	0	813	0	1298	0	1050	0	1042	0	0	1404
LSU	140	A	C	1341	0	996	0	2031	0	1619	0	3554	1	1400	0	1822	0	1211	0	1941	0	1608	0	1513	0	0	2079
LSU	147	T	G	1385	0	1012	0	2029	0	1639	0	3596	0	1422	0	1866	1	1258	0	1973	0	1643	0	1556	0	0	2134
LSU	225	G	A	1545	0	1092	0	2301	0	1681	1	3893	0	1639	0	2052	0	1354	0	2268	0	1866	0	1749	1	1	2419
LSU	332	T	G	1521	0	1132	1	2352	0	1698	0	3903	1	1541	0	2051	0	1334	0	2261	0	1892	0	1678	0	0	2414
LSU	335	C	T	1542	1	1134	0	2380	0	1738	0	3964	1	1562	0	2104	0	1366	0	2284	0	1912	0	1694	0	1	2395
LSU	339	A	G	1540	0	1115	1	37	2276	1725	2	3928	2	1530	1	2082	0	1354	0	2250	1	1895	2	1673	0	2504	1
LSU	367	T	G	1458	0	1065	0	2210	0	1730	0	3881	0	1463	0	2004	0	1327	0	2113	0	1811	1	1613	0	0	2319
LSU	374	A	C	1411	0	1053	0	2136	0	1686	0	3778	0	1420	0	1957	0	1297	0	2083	0	1791	0	1566	0	0	2289
LSU	383	C	T	1408	0	1049	3	1	2082	1694	0	3779	0	1373	0	1965	0	1	1269	0	2052	0	1746	4	1509	2317	0
LSU	413	A	C	1391	0	996	0	2040	0	1682	0	3782	0	1307	0	1974	0	1318	0	2029	1	1681	0	1455	0	0	2226
LSU	430	T	C	1380	0	1003	0	2039	0	1713	0	3881	0	1309	0	1978	0	1348	0	2010	0	1613	0	1454	0	0	2101
LSU	432	C	G	1388	0	997	0	2059	0	1716	0	3879	1	1309	0	1979	2	1354	0	2003	0	1610	0	1447	0	0	2108
LSU	441	A	G	0	1342	931	5	0	1948	0	1673	0	3757	0	1257	0	1936	0	1309	0	1945	0	1560	0	1409	0	2157
LSU	452	T	C	0	1323	952	5	0	1968	0	1679	0	3797	1271	0	1	1910	0	1310	0	1930	0	1504	0	1429	2173	0
LSU	453	A	G	1352	0	962	0	2008	0	1709	0	3874	0	1279	0	1952	0	1336	1	1962	0	1532	0	1461	0	0	2149
LSU	462	G	C	1354	0	944	0	1965	0	1700	0	3849	1	1245	0	1923	0	1328	0	1939	0	1507	0	1446	0	0	2025
LSU	467	C	T	1350	0	927	0	1951	0	1706	0	3857	0	1228	0	1911	0	1314	0	1921	0	1506	0	1425	0	0	2007
LSU	481	T	G	1337	0	947	0	1933	0	1704	0	3826	0	1199	0	1901	0	1294	1	1905	0	1468	1	1410	0	1	2043
ITS	9	T	C	0	135	97	0	219	0	0	147	1	337	145	0	0	163	145	0	184	0	176	0	134	0	0	0
ITS	20	T	C	220	0	141	0	333	0	245	0	550	1	234	0	299	0	217	0	0	262	275	0	220	0	0	0
ITS	29	A	C	0	228	199	0	451	0	1	272	2	615	331	0	0	330	298	0	413	0	379	0	306	0	0	0
ITS	101	C	T	796	0	628	0	2	1246	974	0	2125	0	1032	0	1	1052	1	763	1221	0	0	1102	1	918	0	710
ITS	106	A	C	830	1	665	0	1371	0	1005	0	2214	0	1089	0	1138	0	815	0	1281	0	1188	0	988	0	0	14
ITS	109	T	C	861	0	687	0	1411	0	1040	0	2287	0	1112	0	1167	1	848	0	1320	1	1	1201	1026	0	1	0
ITS	115	A	G	901	0	717	0	1477	2	1085	0	1	2360	1162	0	1221	0	885	0	1383	0	1284	0	1091	0	708	0
ITS	125	C	G	983	0	789	0	1627	0	1161	0	2593	0	1270	0	1307	0	987	0	1546	0	1404	0	1201	0	0	715
ITS	126	T	C	987	0	788	0	1623	0	1151	1	2564	0	1264	0	1302	1	984	0	1541	0	1393	0	1200	0	0	710
ITS	128	T	C	1005	0	803	0	1656	1	1174	0	2628	0	1289	0	1338	0	1001	0	1569	0	1425	0	1224	0	0	720
ITS	144	C	G	1122	0	909	0	1809	0	1273	0	2917	1	1415	0	1474	1	1097	0	1761	0	1601	0	1352	0	0	1218
ITS	217	T	C	1159	0	1008	0	1798	0	1181	0	2878	0	1480	1	1402	0	1061	0	1902	0	1607	0	1440	0	1131	231
ITS	239	T	C	1182	0	994	0	1754	0	1174	0	2876	0	1476	2	1427	0	1053	0	0	1880	1	1551	1444	0	1412	0
ITS	279	T	C	1124	0	955	1	1606	0	1120	0	2786	1	1419	0	1395	0	968	0	1825	0	1517	0	1304	1	0	1326
ITS	284	T	C	1124	1	941	0	1605	1	1130	2	2797	0	1433	0	1386	1	968	0	1814	0	1511	0	1302	0	0	1339
ITS	313	T	C	1115	0	885	0	1579	2	1149	0	2776	0	1410	1	1446	0	997	0	1738	0	2	1465	1240	0	1399	0
ITS	330	G	C	1146	0	879	0	1624	0	1207	2	2876	0	1399	0	1524	1	1051	0	1729	0	1507	0	1279	0	0	1416
ITS	342	A	G	1131	0	821	0	1560	0	1220	0	2923	1	1370	0	1494	0	1017	0	1637	1	1436	0	1236	0	0	1423
ITS	354	T	C	1145	1	861	0	1629	0	1316	1	3004	0	1385	1	1591	0	1071	0	1666	0	1487	1	1264	0	0	2
ITS	355	G	C	1149	0	866	0	1648	1	1335	0	3022	0	1399	0	1605	0	1083	0	1683	0	1507	0	1292	0	1	2
ITS	365	T	C	1130	1	866	0	1709	0	1377	1	3091	0	1392	2	1656	1	1103	0	1659	0	1515	0	1304	0	0	1546
ITS	434	C	A	0	0	910	0	1	0	0	0	1	0	0	1204	0	0	0	0	1	0	0	0	0	0	0	0
ITS	436	C	T	1	962	907	0	1	1509	0	1329	0	2803	1240	1	0	1537	0	1049	0	1444	0	1308	0	1083	0	0

## Sheet: Table S2
Table S2. Halotolerance of H. werneckii strains tested within 9 wk on MEA without and supplemented with 5, 10, 15, 20, 25, and 30% NaCl.
LSU geno-type	ITS geno-type	EXF-no.	MEA (mm)		MEA + 10% NaCl (mm)		MEA + 20% NaCl(mm)		MEA + 25% NaCl (mm)	MEA + 30% NaCl (mm)
A	1	247	8.4	Y, Y-F	19	Y,F,Y-F	3.8	Y (Y-F)	2.1	1	Y
A	1	554	6.8	Y, Y-F	23.8	Y,F,Y-F	3.4	Y (Y-F)	2.9	1	Y-F, Y
A	1	2683	10.6	Y, Y-F	32.3	F	15.5	F (Y-F)	2	0
A	16	3846	5.4	F	20.3	F	6.8	F	0	0
A	14	537	5.2	Y, Y-F, F	20.8	Y,F,Y-F	2.8	Y (Y-F)	2	0
B	7	64	6	Y	22	Y,F,Y-F	2.4	Y (Y-F)	2.4	0
B	7	120	5.6	Y	22.8	Y,F	2.6	Y (Y-F)	3.1	0
B	7	132	3.2	Y-F	22	Y,F,Y-F	4.3	Y (Y-F)	1.7	0
B	7	152	3.8	Y-F	21	Y,F,Y-F	4.8	Y (Y-F)	2.4	0
B	7	156	8.2	Y, Y-F	19.8	F,Y-F	3.3	Y (Y-F)	1.9	1	y
B	7	269	4.8	Y, Y-F	20.8	Y,F,Y-F	2.8	Y (Y-F)	3	1	Y-F
B	7	4625	7.4	Y, Y-F	24	Y,F,Y-F	3	Y	2.8	0
B	7	4642	5.2	Y	20.8	Y,F,Y-F	4.3	Y (Y-F)	2.3	0
B	7	4662	5.2	y	13.8	Y,F,Y-F	2.4	Y (Y-F)	2.3	0
B	7	4667	5.2	y	21.3	Y,F,Y-F	3	Y (Y-F)	3.3	1	Y
B	7	7620	2.5	nd	23.3	Y,F,Y-F	3.3	Y (Y-F)	1.9	0
B	7	7637	5	nd	21.7	Y,F,Y-F	2.5	Y (Y-F)	1.7	0
B	7	7638	4.75	Y, F	24.3	Y,F,Y-F	2.5	Y (Y-F)	2.3	0
B	12	2688	5	nd	17.8	F	3	Y,F	2.1	0
B	10	4717	9.8	F	20.4	F	8.4	Y,F	5.9	0
C	9	489	5.2	Y, F	18.5	F	5.8	Y,F	5.5	1.5	F
D	8	96	10	Y, Y-F	21.8	Y, F	7.8	F	4.8	0
D	8	161	7.8	F	21	F	5.8	F	2.7	0
D	8	631	5.2	Y	15.3	Y, F	7	Y,F	3.3	0
D	7	647	4	F, Y-F	22.5	F	10.5	F	4.4	1	Y-F, F
E	4	157	6.2	F, Y-F	15	Y,F,Y-F	2.7	Y (Y-F)	2.3	0
E	5	3506	5.6	F	28	F	7.8	F	6.5	1	Y-F, F
E	4	10508	15	nd	13	nd	20	nd	5	0
E	4	10509	15	nd	30	nd	25	nd	3	0
E	4	10510	8	nd	15	nd	20	nd	5	0
E	4	10511	20	nd	30	nd	30	nd	5	0
E	4	10512	20	nd	30	nd	25	nd	3	0
E	4	10513	20	nd	30	nd	25	nd	3	0
F	6	4661	7.8	Y,F, Y-F	20.7	Y,F,Y-F	5.8	Y,F,(Y-F)	2.6	0
F	4	2687	17.8	F	20.3	F,Y	8.7	F	0	0
F	6	2682	10.2	Y, Y-F	20.7	F	2.8	Y,F,(Y-F)	2.2	0
G	1	151_T	11.6	Y, Y-F	23.5	F	6.3	F,(Y-F)	2.1	0
H	1	2686	12.6	F	34.7	F	15.7	F,(Y-F)	6.5	0
Legend: Y - yeast colonies; F - filamentous colonies; Y-F - colonies with mycelium and yeasts; nd - not defined
SIMPER test on LSU groups
Taxon	Av. dissim	Contrib. %	Cumu-lative %	Mean A (N=5)	Mean B (N=15)	Mean C (N=1)	Mean D (N=4)	Mean E (N=8)	Mean F (N=3)	Mean G (N=1)
MEA	54.2	21.1	76.79	7.3	5.4	5.2	6.8	13.7	11.9	11.6
MEA + 10% NaCl	53.8	20.95	97.74	23.2	21.1	18.5	20.1	23.9	20.6	23.5
MEA + 20% NaCl	143	55.68	55.68	6.5	3.5	5.8	7.8	19.4	5.8	6.3
MEA + 25% NaCl	5.4	2.1	99.84	1.8	2.6	5.5	3.8	4.1	1.6	2.1
MEA + 30% NaCl	0.4124	0.1606	100	0.4	0.2	1.5	0.3	0.1	0	0
SIMPER test on ITS groups
Taxon	Av. Dissim	Contrib. %	Cumu-lative %	Mean 1 (N=5)	Mean 4 (N=8)	Mean 5 (N=1)	Mean 6 (N=2)	Mean 7 (N=14)	Mean 8 (N=3)	Mean 9 (N=1)	Mean 12 (N=1)	Mean 14 (N=1)	Mean 16 (N=1)
MEA	47.35	22.27	76.3	7	5.4	5.2	8.8	12.3	6.1	3.8	5.6	5.4	11.6
MEA + 10% NaCl	45.41	21.36	97.65	22.6	21.2	13.8	20.7	23.8	20.5	21	22.8	20.3	23.5
MEA + 20% NaCl	114.9	54.03	54.03	8	4	2.4	7.1	13.8	3	4.8	2.6	6.8	6.3
MEA + 25% NaCl	4.6	2.1	99.8	2.9	3	2.3	4.3	3.5	2.3	2.4	3.1	0	2.1
MEA + 30% NaCl	0.4184	0.1968	100	0.6	0.3	0	0	0.1	0.7	0	0	0	0

## Sheet: Table S3
Table S3. Growth of H. werneckii at different temperatures (5, 15, 25, 37°C) on solid MEA media, without or supplemented with 10 % NaCl.
LSU geno-type	ITS geno-type	Strain number (EXF-)	5 °C , MEA	5 °C, MEA + 10% NaCl	15 °C, MEA	15 °C , MEA + 10% NaCl	25 °C, MEA	25 °C, MEA + 10% NaCl	37 °C, MEA	37 °C, MEA + 10% NaCl
A	1	247	0	0	2	2	2	2	0	0
A	1	6669	0	0	2	2	2	2	2	1
A	1	6651	0	1	2	2	2	2	0	0
A	1	6655	0	1	2	2	2	2	0	0
A	2	6656	0	1	2	2	2	2	0	0
A	3	6654	0	1	2	2	2	2	0	0
A	4	177	0	0	0	2	2	2	2	1
A	16	3846	0	0	2	2	2	2	0	0
B	7	4625	0	0	2	2	2	2	0	0
B	7	120	0	0	2	2	2	2	0	2
B	7	225	0	0	2	2	2	2	0	2
B	7	537	0	0	2	2	2	2	0	2
B	7	7620	0	0	2	2	2	2	0	2
C	9	2785	0	0	2	2	2	2	0	0
C	9	489	0	0	2	2	2	2	0	1
D	8	161	0	0	2	2	2	2	0	0
D	8	631	0	0	2	2	2	2	0	1
D	8	2788	0	0	2	2	2	2	0	1
E	4	171	0	0	2	2	2	2	0	0
E	4	157	1	1	2	2	2	2	0	2
E	4	10508	1	1	2	2	2	2	2	2
E	4	10509	1	1	2	2	2	2	2	2
E	4	10510	1	1	2	2	2	2	2	2
E	4	10511	1	1	2	2	2	2	2	2
E	4	10512	1	1	2	2	2	2	2	2
E	4	10513	1	1	2	2	2	2	2	2
E	5	3506	1	1	2	2	2	2	0	2
F	4	2687	0	0	2	1	2	2	0	0
F	4	2690	1	1	2	2	2	2	1	2
F	6	2682	1	1	2	2	2	2	0	0
G	1	151	0	0	2	2	2	2	0	2
I	11	2516	0	0	2	2	2	2	0	1
Legend: 0= no growth; 1=weak growth, 2= good growth.

## Sheet: Table S4
Table S4. Data on growth of H. werneckii isolates on different culture media.
LSU geno-type	ITS geno-type	EXF-strain no.	group MEA	group MEA 10% NaCl	group OA	group PDA	MEA (diam in mm)	MEA (Y)/(F)	MEA COLOUR	MEA +10% NaCl (mm)	MEA + 10%NaCl (Y)/(F)	MEA + 10% NaCl COLOUR	OA (mm)	OA (Y)/(F)	OA COLOUR	PDA (mm)	PDA (Y)/(F)	PDA COLOUR
A	1	6651	2	3	2	2A	2.5	Y	4E8	7	Y,F	5E5	3.5	Y,F	3E3	2	Y	4F5
A	1	6655	2	1	1	2A	2.5	Y, F	5D6	5	Y,F	4D7	3	Y,F	30F5	2.5	Y	4E6
A	1	6669	2	3	1	2A	2.5	Y	5E6	4	Y,F	4F6	2.5	Y	30F5	2	Y	4E6
A	1	177	1A	1B	5	3B	2.5	Y, F	4F6	5.5	F	3F4	2.5	Y,F	4B2	3	Y,F	3F3
A	1	247	2	1, 2	1	2	1.5	y	4D8	3.5	Y,F	4F7	4	Y,F	30F5	1	Y	5F2
A	2	6656	2A	1B	2	3	3	y, F	4E6	5.5	F	3E4	4.5	Y,F	3E3	4	Y,F	3F2
A	3	6654	2	1A	1	2	2	y	4D8	7	Y,F	4F4	3	Y,F	30F5	2	Y	5F2
A	14	537	2	3	1	2A	3.5	Y, F	4E7	5	Y	4F3	5	Y,F	30F5	1.5	Y	4F4
A	16	3846	2B	4	4	?	7	Y, F	4F3	4.5	F	30D3	12	Y,F	2C2	9	Y,F	3D3
B	7	120	2	1	1	2A	2.5	Y	5E7	5	Y,F	4F7	2.5	Y,F	30F5	3.5	Y	4F6
B	7	4625	2A	1D	5	2B	3.5	Y, F	5D6	4	Y,F	4F3	4	Y,F	4B2	2.5	Y	4F6
B	7	225	2	3	2	2A	3	Y, F	4E7	5	Y,F	4F8	5	Y,F	4F5	3.5	Y	4F4
B	7	7620	2	2	1	2A	3	Y	4C8	2	Y	4F8	2.5	Y	30F5	2.5	Y	4F4
C	9	489	2	3	5	2B	2	Y	5E6	7.5	Y,F	5E5	7	Y,F	3E4	2	Y	5F7
C	9	2785	2	3	5	2B	2.5	Y	4C6	5.7	Y,F	4F5	4.5	Y,F	3E4	2	Y	5F6
D	8	161	5	4	5	5	6	F	2B2	7.5	F	4B2	5.5	Y,F	4B2	6	F	3D2
D	8	631	2	3A	5	2A	3.5	Y	5D7	4	Y,F	4F7	5.5	Y,F	3E4	3.5	Y	4E6
D	8	2788	1	1A	5	3A	4	Y	5C6	6	Y,F	4F8	8.5	Y,F	3E4	4	Y,F	300
E	4	562	2A	1	5	2	2.5	Y, F	5D7	6	Y,F	4F8	4.5	Y,F	3E4	1.5	Y	5F2
E	4	171	4	4	3	4	6	F	2D7	2.5	F	3E4	13	F	4C2	6	F	3F7
E	4	10508	2	2	1	2A	3.5	Y	5D7	2.5	Y,F	5E5	4	Y,F	30F5	3.5	Y	4F7
E	4	10512	2	2	2	2A	3	Y	4D8	2	Y	4F7	6	Y,F	3E3	2.5	Y	4D8
E	4	10513	2	2	2	2A	3.5	Y	5D7	3	Y	4E7	4	Y,F	3E3	4.5	Y	5F2
E	4	157	2C	1E	1	2A	1	Y	4D4	1	Y,F	4F6	1.5	Y,F	30F5	1	Y	4F3
E	5	3506	2	1A	5	3	2.5	Y	4C8	7	Y,F	3F8	6	Y,F	3E4	1.5	Y	3F2
F	4	2687	nd	1	1	1	6.5	F	2F2	8	Y,F	4F6	8.5	F	4F5	9	Y,F	3F3
F	4	2690	2	1	1	2	2	Y	5C7	9	Y,F	4F6	7.5	Y,F	30F5	2.5	Y	5F2
F	6	2682	2A	1E	1	2A	3.5	Y, F	4C4	0.5	Y,F	4F5	nd	nd	3F2, 5F2	nd	nd	nd
G	1	151T	2	1	1	?	2.5	Y, F	4D8	4	Y,F	4F3	3.5	Y,F	30F5	2.5	Y	nd
I	11	2516	2C	1B	5	3B	2	Y, F	4D4	10	Y,F	4D5	6.5	Y,F	3E4	3	Y,F	3F2
Legend: Y - yeast colonies; F - filamentous colonies; Y-F - colonies with mycelium and yeasts; nd - not defined

## Sheet: Table S5
Table S5. Measurements of conidia and hyphae of H. werneckii strains after 2 wk of incubation on OA at 25 °C.
LSU geno-types	ITS geno-types		COLONY CENTER				COLONY MARGIN
		Strain acc. no. (EXF-)	1-celled conidia (um)		2-celled conidia (um)		1-celled conidia (um)		2-celled conidia (um)		hyphae (um)
			length	width	length	width	length	width	length	width	width
A	1	6651	6.9	4.3	10.7	6.2	5.5	3.4	9.2	3.7	4.8
		6651 ST.DEV.	0.8	0.7	1.4	0.8	1.4	0.6	0.7	0.3	0.5
A	1	6655	6.6	3.9	9.6	5.5	6.6	3.5	9.4	4.4	4.2
		6655 ST.DEV.	0.8	1	0.9	0.7	1.3	0.9	1.5	0.7	0.9
A	1	6669	6.7	3.9	11.9	5.9	6.7	3.9	11.9	5.9	/
		6669 ST.DEV.	1.2	1	1.3	0.7	1.2	1	1.3	0.7
A	1	177	6	2.1	8.4	2.8	/	/	/	/	2.6
		177 ST.DEV.	0.4	0.3	1	0.4					0.6
A	1	247	7.4	3.8	10.9	5.5	6.4	3.5	11.8	4.6	2.6
		247 ST.DEV.	0.3	0.1	1.6	0.7	1.4	0.4	1.8	0.7	0.4
A	2	6656	6.8	2.4	10.8	3.5	6.1	2.1	9.2	3.3	3.9
		6656 ST.DEV.	0.5	0.2	1.2	0.6	1.3	0.4	1.9	0.5	1
A	3	6654	8	2.7	11.8	3.2	/	/	/	/	3.5
		6654 ST.dev.	1.8	0.4	1.8	0.3					0.8
A	16	3846	5.7	2.1	8.2	2.7	/	/	/	/	2.3
		3846 ST.DEV.	1.5	0.2	0.8	0.4					0.8
B	7	120	7.2	3.8	11.3	6.7	6.9	2.9	9.4	2.9	2.9
		120 ST.DEV.	1.6	0.8	1.1	1.2	0.7	0.6	1.7	0.7	0.5
B	7	4625	5.4	3	10.5	3.7	5.5	2.3	0	0	2.9
		4625 ST.DEV.	1.3	0.3	1.8	0.4	1.1	0.3	0	0	0.8
B	7	225	7.8	3.2	11.3	4.7	7.1	3.4	10.3	4.4	4.1
		225 ST.DEV.	1.4	0.6	1.2	0.5	0.8	0.7	1.5	0.5	1
B	7	7620	7.7	3.4	12.2	5.1	6.1	2.3	0	0	3
		7620 ST.DEV.	1.2	0.6	2.8	0.9	0.8	0.3			0.3
B	7	537	7.5	3.3	12.1	4.3	7.5	3.3	12.1	4.3	3.3
		537 ST.DEV.	1.3	0.6	1.8	0.5	1.3	0.6	1.8	0.5	0.6
C	9	489	5.9	3.3	11.1	4.2	5.9	3.3	11.1	4.2	/
		489 ST.DEV.	1.9	0.4	1.1	0.6	1.9	0.4	1.1	0.6
C	9	2785	5.9	3.1	9	3.7	/	/	/	/	2.7
		2785 ST.DEV.	1.9	0.4	0.8	0.3					0.4
D	8	161	5.1	2.6	8.6	3.6	/	/	/	/	2.2
		161 ST.DEV.	0.9	0.3	1.4	0.5	0	0	0	0	0.4
D	8	631	6.2	3.6	9.3	4	5.4	2.7	9.1	3.5	2.4
		631 ST.DEV.	1.3	0.7	0.6	0.3	1	0.4	1.4	0.4	0.3
D	8	2788	7.3	3.4	10	3.4	/	/	/	/	3.6
		2788 ST.DEV.	1.6	0.7	1.1	0.4					0.6
E	4	562	6	2.9	9.1	3.6	5.5	2.9	9.3	3.8	4.4
		562 ST.DEV.	1.4	0.2	1	0.4	1.1	0.3	1.1	0.2	1.1
E	4	171	6.6	2.4	9.2	2.9	/	/	/	/	2.3
		171 ST.DEV.	1.3	0.4	1.3	0.2					0.6
E	4	10508	7.7	3.9	12.4	4.9	/	/	/	/	2.7
		10508 ST.DEV.	0.9	0.4	2.4	0.6					0.6
E	4	10512	6.4	3.2	13	4	8.1	3.6	0	0	3.2
		10512 ST.DEV.	1.1	0.4	2.4	0.2	1.4	0.5	0	0	0.7
E	4	10513	6.9	3.4	13.2	5	/	/	/	/	2.7
		10513 ST.DEV.	2	0.7	2.1	0.4					0.4
E	4	157	5.2	3.1	9.5	3.8	6	2.8	3.2	8.5	2.9
		157 ST.DEV.	0.9	0.5	1.4	0.4	0.9	0.3	0.3	1.4	0.5
E	5	3506	5.9	3.7	11	4.9	/	/	/	/	3.2
		3506 ST.DEV.	0.7	0.9	2.5	0.5					0.7
F	4	2687	7.2	3.7	11	3.9	/	/	/	/	3.9
		2687 ST.DEV.	1.1	0.3	1.7	0.5					1.2
F	6	2682	11.2	4	15	4.4	8.1	2.9	11.4	3.1	5.1
		2682 ST.DEV.	2.6	0.6	1.8	0.6	1.6	0.3	2.3	0.4	0.7
F	4	2690	6.4	3.9	11.2	5.2	6.5	4	10.1	5.1	4.8
		2690 ST.DEV.	1	0.5	2.3	0.4	0.1	0	1.8	0.4	0.8
G	1	151T	6.1	3.4	10.1	3.6	5.2	3	7.9	3.9	3.7
		151 ST.DEV.	0.8	0.6	1.2	0.3	0.5	0.3	1.2	0.5	0.4
I	11	2516	5.8	2.8	7.5	3.2	/	/	/	/	2.6
		2516 ST.DEV.	1.6	0.3	0.5	0.3					0.4

## Sheet: Table S6
Table S6. Carbon assimilation in tested H. werneckii strains.
BiologTM system	PM1 and PM2A MicroPlateTM - carbon metabolism
		EXF-225	EXF-10513	EXF-151T	EXF-6651	EXF-2788
Pentose Catabolic Pathway	2-Deoxy-D-Ribose	w	w	w	+	-
	3-0-β-D-Galacto-pyranosyl-D-arabinose	+	+	+	+	+
	Adonitol (ribitol)	+	+	+	+	+
	D-Arabinose	+	+	+	+	+
	D-Arabitol	+	+	+	+	+
	D-Ribose	+	+	+	+	+
	D-Xylose	+	+	+	+	+
	L-Arabinose	+	+	+	+	+
	L-Arabitol	+	+	+	+	+
	L-Xylose	+	+	+	+	+
	Pectin	+	+	+	+	+
	Xylitol	+	+	w	+	w
	β-Methyl-D-Xyloside	w	+	-	-	+
Galactose Pathway	D-Galactonic-Acid-y-Lactone	-	-	-	-	-
	D-Galactose	+	+	+	+	+
	D-Melibiose	+	+	+	+	+
	D-Raffinose	+	+	+	+	+
	D-Sorbitol	+	+	+	+	+
	D-Tagatose	-	-	-	-	-
	Dulcitol (galactitol)	-	+	+	-	+
	Lactitol	-	-	-	w	w
	L-Galactonic Acid	+	+	+	+	+
	N-Acetyl-D-Galactosamine	w	-	-	w	-
	Stachyose	+	+	+	+	+
	α-D-Lactose	+	+	+	-	+
	α-Methyl-D-Galactoside	+	+	+	+	+
	β-Methyl-D-Galactoside	+	+	+	w	+
Starch and Sucrose Metabolism	D-Cellobiose	+	+	+	+	+
	Dextrin	+	+	+	+	+
	D-Galacturonic Acid	+	+	+	+	+
	Glycogen	+	+	+	-	w
	Inulin	-	-	-	w	-
	Maltitol	w	w	-	+	w
	Maltose	+	+	+	+	+
	Maltotriose	+	+	+	+	+
	Palatinose	+	+	+	+	+
	Sucrose	+	+	+	+	+
	Turanose	+	+	+	+	+
	α-Cyclodextrin	-	w	-	w	-
	β-Cyclodextrin	-	w	+	+	-
	γ-Cyclodextrin	+	+	+	+	+
Glycolysis and branches	3-Methyl Glucose	-	-	-	-	-
	5-Keto-D-Gluconic Acid	+	+	+	+	+
	Arbutin	+	+	+	+	+
	D-Fructose	+	+	+	+	+
	D-Fructose-6-Phosphate	w	w	w	-	w
	D-Gluconic Acid	+	+	w	+	+
	D-Glucoronic Acid	+	+	+	+	+
	D-Glucose-1-Phosphate	-	-	-	-	-
	D-glucose-6-P	-	w	w	w	w
	D-Mannose	+	+	+	+	+
	D-Melezitose	+	+	+	+	+
	D-Psicose	-	+	+	w	w
	D-Sorbitol	+	+	+	+	+
	Gentiobiose	+	+	+	+	+
	Laminarin	+	+	+	+	+
	L-Fucose	w	w	w	w	-
	L-Glucose	-	-	-	-	-
	L-Lactic Acid	+	+	+	+	+
	L-Sorbose	+	+	+	+	+
	Mannan	w	-	w	-	-
	N-Acetyl-β-D-Mannosamine	-	-	-	-	-
	Salicin	+	+	+	+	+
	α-D-Glucose	+	+	+	+	+
	α-D-Lactose	+	+	+	-	+
	α-Methyl-D-Glucoside	w	+	-	+	-
	α-Methyl-D-Mannoside	-	-	-	-	-
	β-D-Allose	-	-	-	-	-
	β-Methyl-D-Galactoside	+	+	+	w	+
	β-Methyl-D-Glucoside	+	+	+	+	+
Pyruvate metabolism	D,L-Malic Acid	+	w	+	+	w
	D-Lactic Acid Methyl Ester	+	w	+	+	w
	D-Malic Acid	+	+	+	w	+
	Formic Acid	-	-	-	-	-
	L-Lactic Acid	+	+	+	+	+
	L-Malic Acid	+	+	+	+	+
	Methyl Pyruvate	+	+	+	w	+
	Pyruvic Acid	+	+	+	+	+
Citrate cycle	Citric Acid	+	+	w	-	+
	D,L-Malic Acid	+	w	+	+	w
	Fumaric Acid	+	+	w	+	+
	Mono Methyl Succinate	+	+	+	+	+
	Oxalic Acid	-	-	-	-	-
	Succinic Acid	+	+	+	+	+
	Tricarballylic Acid	-	-	-	-	-
	α-Keto-Butyric Acid	-	-	-	-	-
	α-Keto-Glutaric Acid	+	w	w	+	+
Amino acid and protein metabolism	Acetamide	w	w	w	-	-
	Acetoacetic Acid	-	-	-	-	-
	Bromo Succininc Acid	w	w	w	-	w
	D- Serine	-	-	-	-	-
	D,L-Carnitine	-	-	-	-	-
	D-Alanine	-	-	-	-	-
	D-Aspartic Acid	-	-	-	-	-
	D-Fucose	-	w	+	w	w
	D-Glucosamine	-	+	+	w	-
	D-Malic Acid	+	+	+	w	+
	D-Threonine	-	-	w	-	-
	Fumaric Acid	+	+	w	+	+
	Gelatin	w	+	-	+	w
	Glycine	-	-	-	-	-
	Glycyl-L-Aspartic Acid	-	-	-	-	-
	Glycyl-L-Glutamic Acid	-	-	-	-	w
	Glycyl-L-Proline	-	w	w	-	-
	Hyxroxy-L-Proline	-	-	w	-	w
	L-Alanin	+	w	w	-	+
	L-Alaninamide	+	+	w	-	+
	L-Alanyl-Glycine	w	-	w	-	-
	L-Arginine	w	-	-	-	-
	L-Asparagine	w	w	w	-	-
	L-Aspartic Acid	w	-	w	-	w
	L-Glutamic Acid	w	w	w	-	+
	L-Glutamine	-	-	-	-	-
	L-Histidine	-	-	-	-	-
	L.-Homoserine	-	-	-	-	-
	L-Isoleucine	w	w	-	-	-
	L-Leucine	w	-	-	-	+
	L-Lysine	-	-	-	-	-
	L-Malic Acid	+	+	+	+	+
	L-Methionine	-	-	-	-	-
	L-Ornitine	w	+	w	+	+
	L-Phenylalanin	w	w	-	w	w
	L-Proline	-	+	+	+	+
	L-Pyroglutamic Acid	-	-	w	w	-
	L-Serine	-	-	-	-	-
	L-Threonine	-	-	-	-	-
	L-Valine	-	-	-	w	w
	m-Hydroxy Phenyl Acetic Acid	-	-	-	-	-
	N-Acetyl-D-Galactosamine	w	-	-	w	-
	n-Acetyl-D-Glucosamine	w	+	+	+	w
	N-Acetyl-L-Glutamic Acid	w	-	-	-	-
	Phenylethyl-amine	-	-	-	-	-
	p-Hydroxy Phenyl Acetic Acid	-	-	-	-	w
	Propionic Acid	-	-	-	-	-
	Putrescine	w	-	-	-	-
	Tyramine	w	-	-	-	-
Compatible solutes	I-Erythritol	+	+	+	+	+
	D,L-α-Glycerol-Phosphate	-	w	-	w	-
	D-Arabitol	+	+	+	+	+
	Dihydroxy Acetone	+	+	+	+	+
	D-Mannitol	+	+	+	+	+
	D-Trehalose	+	+	+	+	+
	Glycerol	+	+	+	+	+
	L-Arabitol	+	+	+	+	+
Aromatic pathways	2-Hydroxy Benzoic Acid	-	-	-	-	-
	4-Hydroxy Benzoic Acid	w	-	+	+	-
	D,L-Octopamine	-	-	-	-	-
	D-Glucosaminic Acid	-	-	-	-	-
	m-Hydroxy Phenyl Acetic Acid	-	-	-	-	-
	n-Acetyl-D-Glucosamine	w	+	+	+	w
	N-Acetyl-DGlucosaminitol	w	-	-	w	-
	Phenylethyl-amine	-	-	-	-	-
	p-Hydroxy Phenyl Acetic Acid	-	-	-	-	w
	β-Hydroxy Butyric Acid	w	w	w	-	w
	γ-Hydroxy Butyric Acid	w	w	w	-	-
Uronic Acid Metabolism	D-Galacturonic Acid	+	+	+	+	+
	D-Glucoronic Acid	+	+	+	+	+
	Pectin	+	+	+	+	+
	β-Methyl-D-Glucuronic Acid	-	-	-	w	-
Other carbon sources	1,2-Propanediol	w	w	-	w	-
	2-Aminoethanol	-	w	-	-	-
	2,3-Butanediol	w	-	w	-	-
	2,3-Butanone	-	-	-	-	-
	2-Deoxy Adenosine	-	-	-	-	-
	3-Hydroxy 2-Butanone	w	w	w	-	-
	Acetic Acid	w	w	+	+	w
	Adenosine	-	-	-	-	w
	Amygdalin	+	+	+	+	+
	Butyric Acid	-	-	-	-	+
	Capric Acid	-	-	-	-	-
	Caproic Acid	-	-	-	-	-
	Chondroitin Sulfate C	-	-	-	-	-
	Citraconic Acid	+	+	w	w	+
	Citramalic Acid	-	-	-	-	-
	D-Ribono-1,4-Lactone	-	-	-	-	w
	D-Saccharic Acid	+	+	+	+	w
	D-Tartaric Acid	-	-	-	-	-
	Glucoronamide	-	-	-	-	-
	Glycolic Acid	w	w	-	w	+
	Glyoxylic Acid	-	-	-	-	-
	Inosine	-	w	-	w	w
	Itaconic Acid	-	-	-	w	-
	Lactulose	+	+	+	+	+
	L-Rhamnose	+	+	+	+	w
	L-Tartaric Acid	w	-	w	-	w
	Malonic Acid	w	w	-	-	w
	Melibionic Acid	w	-	-	w	-
	M-Tartaric Acid	w	-	-	-	w
	Mucic Acid	+	-	+	+	-
	M-Inositol	+	-	+	w	-
	N-Acetyl-Neuraminic Acid	-	-	-	-	-
	Oxalomalic Acid	w	-	-	w	w
	Quinic Acid	+	+	+	+	+
	Sebacic Acid	+	+	+	+	+
	Sec-Butylamine	-	-	-	-	-
	Sedoheptulosan	w	-	-	w	-
	Sorbic Acid	w	+	+	+	-
	Succinamic Acid	+	+	+	+	+
	Thymidine	-	-	w	-	-
	Tween-20	-	-	w	w	-
	Tween-40	w	w	w	+	w
	Tween-80	w	+	w	w	w
	Uridine	-	w	-	-	-
	α-Hydroxy Glutaric Acid-γ-Lactone	-	-	-	-	-
	α-Hydroxy-Butyric Acid	-	-	-	-	-
	α-Keto Valeric Acid	-	w	-	-	-
	γ -Amino Butyric Acid	+	+	+	-	+
	δ-Amino Valeric Acid	-	-	-	-	-

## Sheet: Table S7
Table S7. Nitrogen assimilation in tested H. werneckii strains.
BiologTM system	PM3B MicroPlateTM - nitrogen metabolism
		EXF-225	EXF-10513	EXF-151T	EXF-6651	EXF-2788
Simple nitrogen sources	Ammonia	+	+	+	+	+
	Biuret	+	+	w	-	w
	Nitrate	+	+	+	+	w
	Nitrite	+	+	+	+	-
	Urea	+	+	+	+	w
Amino acids and derivates	D-Alanine	+	w	+	w	-
	D-Asparagine	+	-	+	+	-
	D-Aspartic Acid	+	-	-	+	-
	D-Glutamic Acid	+	w	w	w	-
	D-Lysine	-	-	-	-	-
	D-Serine	+	-	-	-	-
	D-Valine	+	+	-	-	-
	Glycine	+	+	+	+	w
	L-Alanine	+	+	+	+	w
	L-Arginine	+	+	+	+	+
	L-Asparagine	+	+	+	+	w
	L-Aspartic Acid	+	+	+	+	+
	l-Citrulline	+	+	+	+	w
	L-Cysteine	+	+	+	+	+
	L-Glutamic Acid	+	+	+	+	+
	L-Glutamine	+	+	+	+	+
	L-Histidine	+	+	+	w	-
	L-Homoserine	+	+	+	+	w
	L-Isoleucine	+	+	+	+	-
	L-Leucine	+	+	+	+	-
	L-Lysine	+	+	-	-	-
	L-Methionine	+	+	+	+	-
	L-Ornithine	+	+	+	+	+
	L-Phenylalanine	+	+	+	+	-
	L-Proline	+	+	+	+	-
	L-Pyroglutamic Acid	+	-	-	-	-
	L-Serine	+	+	+	+	w
	L-Threonine	+	+	+	+	w
	L-Tryptophan	+	+	+	+	+
	L-Tyrosine	+	+	+	+	-
	L-Valine	+	+	+	+	-
	N-Acetyl-D,L-Glutamic Acid	+	+	w	-	+
	N-Phthaloyl-L-Glutamic Acid	+	+	+	+	w
Primary amines	Agmatine	+	+	+	+	+
	Ethanolamine	-	-	+	-	-
	Ethylamine	+	+	+	+	-
	Ethylenediamin	-	-	-	-	-
	Histamine	+	+	+	w	w
	Hydroxyamine	+	-	w	-	+
	Methyamine	+	w	+	+	-
	N-Amylamine	+	+	+	+	w
	N-Butylamine	+	+	+	+	-
	Putrescine	+	+	+	-	+
	Thyramine	+	+	+	+	-
	β-Phenylethylamine	+	+	+	+	w
Amides	Acetamide	+	+	+	-	-
	D,L-Lactamide	+	+	+	+	w
	Formamide	+	+	+	+	-
	Glucoronamide	+	+	+	+	w
Amino sugars	D-Galactosamine	+	-	-	w	-
	D-Glucosamine	+	-	+	+	-
	D-Mannosamine	+	+	+	+	w
	N-Acetyl-D-Galactosamine	w	-	-	w	-
	N-Acetyl-D-Glucosamine	+	+	+	+	+
	N-Acetyl-D-Mannosamine	w	-	-	-	-
Nucleobases and derivates	Adenine	+	+	+	+	w
	Adenosine	+	+	+	+	-
	Allantoin	+	w	+	+	w
	Alloxan	+	+	+	w	+
	Cytidine	+	+	+	w	-
	Cytosine	+	+	+	+	-
	Guanine	+	-	-	w	-
	Guanosine	+	+	+	+	w
	Inosine	+	+	+	+	+
	Parabanic Acid	+	+	+	+	w
	Thymidine	w	-	-	-	-
	Thymine	w	-	-	-	-
	Uracil	w	-	-	-	-
	Uric Acid	+	+	+	w	-
	Uridine	w	-	+	w	-
	Xantine	+	+	+	+	+
	Xantosine	+	+	+	+	+
Aminated alkenes	D,L-α-Amino-Caprylic Acid	+	+	w	+	+
	D,L-α-Amino-N-Butyric Acid	+	+	+	+	-
	α-Amino -N-Valeric Acid	+	+	+	+	+
	γ-Amino-N-Butyric Acid	+	+	+	+	w
	δ-Amino -N-Valeric Acid	+	+	+	-	+
	ε-Amini-N-Caproic Acid	+	+	w	-	w
	Ala -Asp	+	+	+	+	+
Dipeptides	Ala -Gln	+	+	+	+	+
	Ala -Glu	+	+	+	+	+
	Ala -Gly	+	+	+	+	+
	Ala -His	+	+	+	+	+
	Ala -L eu	+	+	+	+	w
	Ala -Thr	+	+	+	+	+
	Gly -Asn	+	+	+	+	+
	Gly -Gln	+	+	+	+	+
	Gly -Glu	+	+	+	+	+
	Gly -Met	+	+	+	-	+
	Met -Ala	+	+	+	+	+

## Sheet: Table S8
Table S8. Results on H. werneckii isolates on tested proteolytic (casein, gelatine) and lipolytic (esterase) enzymes on solid media in relation to temperature (25 and 37ºC) and NaCl concentration (0, 5, 10%).
LSU geno-type	ITS geno-type	Strain number (EXF-)	25°C proteolytic (casein)	25°C proteolytic (casein) 5% NaCl	25°C proteolytic (casein) 10 % NaCl	37°C proteolytic (casein)	37°C proteolytic (casein) 5% NaCl	37°C proteolytic (casein) 10 % NaCl	25°C proteolytic (gelatine)	25°C proteolytic (gelatine) 5% NaCl	25°C proteolytic (gelatine) 10 % NaCl	25°C esterase	25°C esterase 5% NaCl	25°C esterase 10% NaCl	37°C esterase	37°C esterase 5% NaCl	37°C esterase 10% NaCl
A	1	554	1	0	0	0	1	1	1	1	2	1	2	2	0	0	0
A	1	2683	0	0	0	0	0	0	0	2	2	2	2	2	0	1	0
A	1	6652	1	0	0	0	0	0	0	2	2	2	1	1	0	0	0
A	1	6653	1	0	0	0	0	0	0	2	2	2	1	1	0	0	0
A	1	6655	2	0	0	0	0	0	0	1	2	2	1	1	0	0	1
A	1	6669	0	0	0	0	0	0	0	2	2	2	1	1	0	0	0
A	1	155	2	1	0	0	0	0	2	2	2	2	2	2	0	0	0
A	3	6654	0	0	0	0	0	0	0	1	2	2	1	1	0	0	0
A	3	6665	0	0	0	0	0	0	0	2	2	2	2	2	0	0	0
A	16	3846	0	0	0	0	0	0	1	2	2	2	2	2	0	0	0
B	7	64	0	0	0	0	1	0	1	2	2	2	2	2	0	1	1
B	7	120	2	0	0	2	1	0	1	2	2	2	2	2	0	0	0
B	7	132	2	0	0	0	2	1	1	2	2	2	1	1	0	0	0
B	7	156	0	0	0	0	0	0	1	2	2	2	1	1	0	1	1
B	7	269	0	0	0	0	0	0	1	2	2	2	2	2	0	2	2
B	7	537	1	0	0	1	2	2	1	2	2	2	1	2	0	0	1
B	7	4625	1	0	0	0	2	0	1	2	2	2	1	1	0	0	0
B	7	4642	1	0	0	1	2	1	1	2	2	2	2	1	0	1	0
B	7	4667	1	0	0	2	2	1	1	2	2	2	2	2	0	1	2
B	7	7620	0	0	0	2	0	0	1	1	2	0	2	1	0	1	0
B	7	7637	0	0	0	0	0	0	1	2	2	2	2	1	0	0	0
B	7	7638	2	0	0	1	0	1	1	2	2	2	1	1	0	1	0
B	7	4662	1	0	0	2	1	0	1	2	2	2	2	1	0	0	0
B	12	2688	1	0	0	0	0	0	0	2	2	2	2	2	0	0	0
C	9	2684	1	0	0	0	0	0	1	1	2	2	2	1	0	0	0
D	8	96	1	0	0	0	1	0	2	2	2	2	1	2	0	1	2
D	8	161	0	0	0	0	0	0	1	0	2	2	1	1	0	0	0
D	7	647	1	0	0	0	0	0	2	2	2	2	1	1	0	0	0
E	4	10508	2	1	0	2	2	0	2	2	2	2	2	1	0	1	0
E	4	10509	2	1	0	2	2	2	1	2	2	2	2	2	2	2	2
E	4	10510	1	1	0	2	2	0	1	2	2	2	2	1	1	1	0
E	4	10513	2	1	0	2	2	2	1	2	2	2	2	2	2	2	2
E	4	10511	1	0	0	2	2	2	1	2	2	2	2	2	2	2	2
E	4	10512	2	1	0	2	2	2	1	2	2	2	2	1	2	2	2
E	4	157	2	1	0	0	0	0	2	2	2	2	2	2	0	0	0
E	5	3506	1	0	0	0	2	1	2	2	2	2	2	2	0	2	2
F	4	2687	0	0	0	0	0	0	0	2	2	2	0	1	0	0	0
F	4	2690	0	0	0	0	2	0	1	2	2	2	0	0	1	1	0
H	1	2686	0	0	0	0	0	0	2	2	2	2	2	2	0	0	0
Legend: 0= no activity 1=weak activity, 2= strong activity
